# Supplementary material for: Multivariate analysis of independent determinants of ADL/IADL and quality of life in the elderly
Source: BMC Geriatr. 2022 Nov 23;22:894. doi: 10.1186/s12877-022-03621-3 (PMC9682836; doi:10.1186/s12877-022-03621-3)
Supplement: Supplementary file 1 — Additional file 1. Bivariate Analysis of ADL. [file 12877_2022_3621_MOESM1_ESM.xls]

## Sheet: Tabelle1
Bivariate Analysis of ADL
Variable	Included (N = 1375)		ADL disabled (N = 341)		ADL independent (N = 1034)		p value	OR	95% CI
Age (years)	80.7 ± 5.6		82.4 ± 6.1		80.2 ± 5.4		< 0.0001* ¹	2024-08-01	4.17 - 16.30
Women (%)	64		68		62		0.0579 ¹	2028-01-01	0.99 - 1.66
ADL disabled (%)	25		%		%		%	%	%
IADL disabled (%)	46		89		32		< 0.0001* ¹	17.24	12.01 - 24.76
WHOQOL-BREF	M	SD	M	SD	M	SD
Physical Health	57.9	18.8	45.2	17.1	62.1	17.4	< 0.0001* ¹	0.01	0.003 - 0.01
Psychological	66.0	14.8	59.2	15.8	68.3	13.8	< 0.0001* ¹	0.03	0.01 - 0.06
Social Relationships	68.1	16.1	64.5	17.0	69.3	15.6	< 0.0001* ¹	0.16	0.08 - 0.35
Environment	70.9	13.7	64.8	13.0	72.9	13.2	< 0.0001* ¹	0.03	0.01 - 0.06
WHOQOL-BREF: Global Score	58.3	19.2	47.8	19.6	61.8	17.7	< 0.0001* ¹	0.02	0.01 - 0.04
WHOQOL-OLD	M	SD	M	SD	M	SD
Sensory Abilities	68.3	20.9	59.5	21.3	71.3	19.9	< 0.0001* ¹	0.08	0.04 - 0.14
Autonomy	62.3	18.8	53.8	17.2	65.1	18.4	< 0.0001* ¹	0.04	0.02 - 0.08
Past, Present and Future Activities	63.0	14.8	58.6	13.9	64.4	14.8	< 0.0001* ¹	0.08	0.04 - 0.18
Social Participation	59.9	18.9	47.7	17.9	63.9	17.5	< 0.0001* ¹	0.01	0.004 - 0.02
Death and Dying	69.4	22.2	68.4	24.0	69.7	21.6	0.3528 ¹	0.77	0.45 - 1.34
Intimacy	67.5	18.7	63.7	18.3	68.8	18.7	< 0.0001* ¹	0.25	0.13 - 0.47
WHOQOL-OLD Total Score	65.1	12.5	58.6	11.1	67.2	12.2	< 0.0001* ¹	0.02	0.01 - 0.03
Living situation							0.0049* ¹
Living alone	40		42		39			1.00
Living with a partner	53		47		54			0.81	0.62 - 1.04
Living with others	7		11		6			1.66*	1.06 - 2.61
Rural	38		44		37		0.0149* ¹	1936-01-01	1.06 - 1.75
Education							0.0005* ¹
Low	71		79		68			1.00
Intermediate	18		12		21			0.52*	0.36 - 0.75
High	10		9		11			0.69	0.45 - 1.06
Income (subjective)
Appropriate	83		78		85		0.0072* ¹	0.65	0.48 - 0.89
Social Support (available)	84		91		82		0.0001* ¹	1939-02-01	1.58 - 3.61
Social Participation (no shortage)	67		62		68		0.0308* ¹	0.75	0.58 - 0.97
MNA							0.0001* ¹
< 17	1		2		0			1.00
17 – 23.5	11		21		7			0.62	0.19 - 1.97
≥ 24	88		76		92			0.17*	0.06 - 0.52
DemTect							0.0001* ¹
< 9	13		23		9			1.00
9 – 12	29		36		26			0.53*	0.37 - 0.77
13 – 18	59		41		65			0.24*	0.17 - 0.35
Timed Up-and-Go
Better than age-specific
cut-off value	46		17		44		0.0001* ¹	0.16	0.12 - 0.22
Data: means and standard deviations for continuous variables; percentages for categorial variables, rounded down/up if applicable – if a variable consists of only two categories just one is displayed, missing values were excluded prior to the calculation of each variable; p values for differences between ADL disabled and ADL independent study participants; ¹ Chi²-tests, p < 0.05; OR = Odds Ratio …
