# Supplementary material for: Multivariate analysis of independent determinants of ADL/IADL and quality of life in the elderly
Source: BMC Geriatr. 2022 Nov 23;22:894. doi: 10.1186/s12877-022-03621-3 (PMC9682836; doi:10.1186/s12877-022-03621-3)
Supplement: Supplementary file 2 — Additional file 2. Bivariate Analysis of IADL. [file 12877_2022_3621_MOESM2_ESM.xls]

## Sheet: Tabelle1
Bivariate Analysis of IADL
Variable	Included (N = 1375)		IADL disabled (N = 630)		IADL independent (N = 745)		p value	OR	95% CI
Age (years)	80.7 ± 5.6		82.2 ± 5.8		79.5 ± 5.2		< 0.0001* ¹	16.74	8.88 - 31.59
Women (%)	64		59		68		< 0.0008* ¹	0.69	0.55 - 0.85
ADL disabled (%)	25		48		5		< 0.0001* ¹	17.24	12.01 - 24.76
IADL disabled (%)	46		%		%		%	%	%
WHOQOL-BREF	M	SD	M	SD	M	SD
Physical Health	57.9	18.8	49.1	17.5	65.3	16.6	< 0.0001* ¹	0.01	0.003 - 0.01
Psychological	66.0	14.8	61.5	15.0	69.9	13.6	< 0.0001* ¹	0.03	0.01 - 0.05
Social Relationships	68.1	16.1	65.9	16.0	69.9	15.9	< 0.0001* ¹	0.21	0.11 - 0.41
Environment	70.9	13.7	66.0	13.0	75.1	12.8	< 0.0001* ¹	0.01	0.01 - 0.02
WHOQOL-BREF: Global Score	58.3	19.2	51.8	19.1	63.8	17.5	< 0.0001* ¹	0.03	0.02 - 0.05
WHOQOL-OLD	M	SD	M	SD	M	SD
Sensory Abilities	68.3	20.9	61.3	20.5	74.3	19.3	< 0.0001* ¹	0.05	0.03 - 0.08
Autonomy	62.3	18.8	55.2	16.7	68.2	18.3	< 0.0001* ¹	0.02	0.01 - 0.04
Past, Present and Future Activities	63.0	14.8	60.0	14.5	65.5	14.6	< 0.0001* ¹	0.08	0.04 - 0.17
Social Participation	59.9	18.9	51.4	18.4	67.1	16.2	< 0.0001* ¹	0.01	0.003 - 0.01
Death and Dying	69.4	22.2	69.3	22.6	69.4	22.0	0.9927 ¹	1.00	0.62 - 1.61
Intimacy	67.5	18.7	65.1	18.4	69.6	18.8	< 0.0001* ¹	0.27	0.15 - 0.48
WHOQOL-OLD Total Score	65.1	12.5	60.4	11.6	69.0	11.9	< 0.0001* ¹	0.01	0.01 - 0.02
Living situation							0.0103* ¹
Living alone	40		37		42			1.00
Living with a partner	53		53		52			2016-01-01	0.92 - 1.45
Living with others	7		9		6			1.93*	1.25 - 2.97
Rural	38		44		34		0.0002* ¹	1951-01-01	1.21 - 1.87
Education							< 0.0001* ¹
Low	71		77		66			1.00
Intermediate	18		13		23			0.50*	0.38 - 0.67
High	10		10		11			0.77	0.54 - 1.10
Income (subjective)
Appropriate	83		82		84		0.3333 ¹	0.87	0.66 - 1.15
Social Support (available)	84		93		77		< 0.0001* ¹	1967-03-01	2.60 - 5.17
Social Participation (no shortage)	67		62		70		0.0018* ¹	0.70	0.56 - 0.88
MNA							< 0.0001* ¹
< 17	1		2		0			1.00
17 – 23.5	11		17		5			0.23*	0.03 - 1.83
≥ 24	88		81		95			0.06*	0.01 - 0.47
DemTect							< 0.0001* ¹
< 9	13		21		6			1.00
9 – 12	29		34		24			0.37*	0.25 - 0.56
13 – 18	59		45		70			0.17*	0.12 - 0.25
Timed Up-and-Go
Better than age-specific
cut-off value	46		26		64		< 0.0001* ¹	0.20	0.16 - 0.25
Data: means and standard deviations for continuous variables; percentages for categorial variables, rounded down/up if applicable – if a variable consists of only two categories just one is displayed, missing values were excluded prior to the calculation of each variable; p values for differences between IADL disabled and IADL independent study participants; ¹ Chi²-tests, p < 0.05; OR = Odds Rati…
