# Supplementary material for: Multivariate analysis of independent determinants of ADL/IADL and quality of life in the elderly
Source: BMC Geriatr. 2022 Nov 23;22:894. doi: 10.1186/s12877-022-03621-3 (PMC9682836; doi:10.1186/s12877-022-03621-3)
Supplement: Supplementary file 3 — Additional file 3. Multivariate Analysis – Effect Likelihood Ratio Tests (ADL, IADL, WHOQOL-BREF, WHOQOL-OLD). [file 12877_2022_3621_MOESM3_ESM.xls]

## Sheet: Tabelle1
Multivariate Analysis – Effect Likelihood Ratio Tests (ADL, IADL, WHOQOL-BREF, WHOQOL-OLD)
			WHOQOL-BREF					WHOQOL-OLD
Variable	ADL	IADL	Physical Health	Psychological	Social Relationships	Environment	Global Score	Sensory Abilities	Autonomy	Past, Present and Future Activities	Social Participation	Death and Dying	Intimacy	Total Score
Age (continuous)	-	0.0002* ¹	-	-	-	-	0.0154* ²	< 0.0001* ²	0.0255* ²	-	-	0.0013* ²	-	-
Sex	0.0050* ¹	0.0002* ¹	0.0001* ²	< 0.0001* ²	0.0020* ²	0.0027* ²	-	0.0033* ²	-	-	-	0.0007* ²	-	-
ADL	-	< 0.0001* ¹	< 0.0001* ²	0.0041* ²	-	-	< 0.0001* ²	0.0054* ²	0.0173* ²	-	< 0.0001* ²	-	-	0.0004* ²
IADL	< 0.0001* ¹	-	< 0.0001* ²	< 0.0001* ²	-	< 0.0001* ²	< 0.0001* ²	< 0.0001* ²	< 0.0001* ²	0.0164* ²	< 0.0001* ²	-	-	< 0.0001* ²
WHOQOL-BREF
Physical Health	0.0027* ¹	0.0002* ¹	-	-	-	-	-	-	-	-	-	-	-	-
Psychological	-	-	-	-	-	-	-	-	-	-	-	-	-	-
Social Relationships	-	0.0133* ¹	-	-	-	-	-	-	-	-	-	-	-	-
Environment	0.0315* ¹	0.0016* ¹	-	-	-	-	-	-	-	-	-	-	-	-
Global Score	0.0145* ¹	-	-	-	-	-	-	-	-	-	-	-	-	-
WHOQOL-OLD
Sensory Abilities	-	-	-	-	-	-	-	-	-	-	-	-	-	-
Autonomy	-	-	-	-	-	-	-	-	-	-	-	-	-	-
Past, Present and Future Activities	-	-	-	-	-	-	-	-	-	-	-	-	-	-
Social Participation	-	-	-	-	-	-	-	-	-	-	-	-	-	-
Death and Dying	-	-	-	-	-	-	-	-	-	-	-	-	-	-
Intimacy	-	-	-	-	-	-	-	-	-	-	-	-	-	-
Total Score	-	-	-	-	-	-	-	-	-	-	-	-	-	-
Living Situation	-	-	-	-	-	-	-	-	< 0.0001* ²	-	-	-	< 0.0001* ²	-
Rural-Urban	-	-	-	-	-	-	-	0.0096* ²	-	-	-	-	-	0.0302* ²
Education	-	-	-	-	-	0.0248* ²	-	-	-	-	-	-	-	-
Income (subjective)	-	-	0.0065* ²	0.0003* ²	-	< 0.0001* ²	0.0005* ²	-	0.0033* ²	< 0.0001* ²	0.0101* ²	-	< 0.0001* ²	< 0.0001* ²
Social Support	-	< 0.0001* ¹	0.0296* ²	-	0.0010* ²	-	-	0.0047* ²	-	-	-	-	0.0005* ²	-
Social Participation	0.0415* ¹	-	< 0.0001* ²	< 0.0001* ²	< 0.0001* ²	< 0.0001* ²	< 0.0001* ²	-	< 0.0001* ²	< 0.0001* ²	< 0.0001* ²	0.0012* ²	< 0.0001* ²	< 0.0001* ²
MNA	-	0.0148* ¹	0.0189* ²	< 0.0001* ²	-	0.0309* ²	< 0.0001* ²	-	0.0214* ²	0.0011* ²	0.0001* ²	-	0.0157* ²	0.0043* ²
DemTect	0.0026* ¹	0.0012* ¹	-	< 0.0001* ²	0.0331* ²	-	-	-	< 0.0001* ²	-	-	-	-	-
Timed-Up-and-Go	0.0008* ¹	0.0008* ¹	< 0.0001* ²	< 0.0001* ²	0.0004* ²	< 0.0001* ²	< 0.0001* ²	0.0030* ²	< 0.0001* ²	< 0.0001* ²	< 0.0001* ²	0.0086* ²	-	< 0.0001* ²
Whole model test	< 0.0001* ¹	< 0.0001* ¹	< 0.0001* ²	< 0.0001* ²	< 0.0001* ²	< 0.0001* ²	< 0.0001* ²	< 0.0001* ²	< 0.0001* ²	< 0.0001* ²	< 0.0001* ²	< 0.0001* ²	< 0.0001* ²	< 0.0001* ²
Lack of Fit	1.0000 ¹	1.0000 ¹	0.1474 ²	0.0708 ²	0.4262 ²	0.5489 ²	0.0571 ²	0.1257 ²	0.9785 ²	0.8865 ²	0.4102 ²	0.3038 ²	0.1696 ²	0.5043 ²
R²	0.34	0.39	0.38	0.24	0.09	0.25	0.27	0.16	0.22	0.13	0.32	0.05	0.13	0.25
¹ Chi2-tests based on nominal-logistic regression, ² ANOVA based on mean least squares regression, p < 0.05
