# Supplementary material for: Multivariate analysis of independent determinants of ADL/IADL and quality of life in the elderly
Source: BMC Geriatr. 2022 Nov 23;22:894. doi: 10.1186/s12877-022-03621-3 (PMC9682836; doi:10.1186/s12877-022-03621-3)
Supplement: Supplementary file 4 — Additional file 4. Bivariate Analysis of WHOQOL-BREF, WHOQOL-OLD. [file 12877_2022_3621_MOESM4_ESM.xls]

## Sheet: Tabelle1
Bivariate Analysis of WHOQOL-BREF, WHOQOL-OLD
	WHOQOL-BREF					WHOQOL-OLD
Variable	Physical Health	Psychological	Social Relationships	Environment	Global Score	Sensory Abilities	Autonomy	Past, Present and Future Activities	Social Participation	Death and Dying	Intimacy	Total Score
Age (continuous) correlation	< 0.0001* ¹ -0.14	0.2258 ¹ -0.03	0.1535 ¹ -0.04	0.0012* ¹ -0.09	0.7600 ¹ -0.01	< 0.0001* ¹ -0.21	< 0.0001* ¹ -0.11	0.1378 ¹ -0.04	< 0.0001* ¹ -0.13	0.0003* ¹ 0.10	0.0074* ¹ -0.07	< 0.0001* ¹ -0.12
Sex	0.0001* ²	< 0.0001* ²	0.0193* ²	0.0005* ²	0.0144* ²	0.0023* ²	0.2497 ²	0.0413* ²	0.8503 ²	< 0.0001* ³	0.0888 ³	0.3169 ²
ADL	< 0.0001* ²	< 0.0001* ³	< 0.0001* ²	< 0.0001* ²	< 0.0001* ³	< 0.0001* ²	< 0.0001* ²	< 0.0001* ²	< 0.0001* ²	0.3779 ³	< 0.0001* ²	< 0.0001* ³
IADL	< 0.0001* ²	< 0.0001* ³	< 0.0001* ²	< 0.0001* ²	< 0.0001* ³	< 0.0001* ²	< 0.0001* ³	< 0.0001* ²	< 0.0001* ³	0.9927 ²	< 0.0001* ²	< 0.0001* ²
Living Situation	0.2174 ³	0.0660 ⁴ Living alone vs. with a partner, 0.0222* ⁵	0.2696 ³	0.0333* ³ Living alone vs. with a partner, 0.0244* ⁵	0.8611 ⁴	0.1331 ⁴ Living with a partner vs. with others, 0.0469* ⁵	< 0.0001* ⁴ Living alone vs. with a partner, < 0.0001* ⁵; Living alone vs. with others, 0.0413* ⁵	0.1381 ⁴	0.3350 ³	0.0195* ⁴ Living alone vs. with others, 0.0107* ⁵	< 0.0001* ³ Living alone vs. with a partner, < 0.0001* ⁵; Living with a partner vs. with others, 0.0068* ⁵	0.1634 ³
Rural-Urban	0.0181* ²	0.0065* ³	0.7224 ²	0.0555 ²	0.0328* ³	0.0001* ²	< 0.0001* ²	0.0655 ²	0.0224* ²	0.2679 ²	0.2268 ²	0.0002* ²
Education	0.7999 ⁴	0.2027 ⁴	0.3357 ⁴	0.0073* ⁴ Low vs. intermediate education, 0.0291* ⁵; Low vs. high education, 0.0099* ⁵	0.6076 ⁴	0.0088* ⁴ Low vs. intermediate education, 0.0260* ⁵; Low vs. high education, 0.0139* ⁵	0.0013* ⁴ Low vs. intermediate education, 0.0153* ⁵; Low vs. high education, 0.0020* ⁵	0.3617 ⁴	0.8849 ⁴	0.0531 ⁴ Low vs. intermediate education, 0.0165*	0.3346 ⁴	0.1116 ⁴ Low vs. high education, 0.0389* ⁵
Income (subjective)	< 0.0001* ²	< 0.0001* ²	0.0005* ²	< 0.0001* ³	< 0.0001* ²	0.0255* ²	< 0.0001* ²	< 0.0001* ³	< 0.0001* ³	0.0901 ²	< 0.0001* ³	< 0.0001* ³
Social Support	< 0.0001* ²	0.0060* ²	0.0454* ²	0.0317* ²	0.0002* ²	< 0.0001* ²	0.0036* ³	0.0973 ²	< 0.0001* ²	0.1786 ²	0.0480* ³	0.0021* ³
Social Participation	< 0.0001* ²	< 0.0001* ³	< 0.0001* ³	< 0.0001* ²	< 0.0001* ³	0.0041* ²	< 0.0001* ³	< 0.0001* ²	< 0.0001* ³	< 0.0001* ³	< 0.0001* ³	< 0.0001* ³
MNA	< 0.0001* ⁴ Malnutrition vs. normal, 0.0009* ⁵; Risk of malnutrition vs. normal, < 0.0001* ⁵	< 0.0001* ³ Malnutrition vs. normal, 0,0081* ⁵; Risk of malnutrition vs. normal, < 0.0001* ⁵	0.0063* ³ Malnutrition vs. normal, 0.0296* ⁵; Risk of malnutrition vs. normal, 0.0007* ⁵	< 0.0001* ⁴ Risk of malnutrition vs. normal, < 0.0001* ⁵	< 0.0001* ³ Malnutrition vs. normal, < 0.0001* ⁵; Risk of malnutrition vs. normal, < 0.0001* ⁵	< 0.0001* ⁴ Malnutrition vs. normal, 0.0027* ⁵; Risk of malnutrition vs. normal, < 0.0001* ⁵	< 0.0001* ⁴ Risk of malnutrition vs. normal, < 0.0001* ⁵	< 0.0001* ⁴ Malnutrition vs. risk of malnutrition, 0.0448* ⁵; Malnutrition vs. normal, 0.0002* ⁵; Risk of malnutrition vs. normal, < 0.0001* ⁵	< 0.0001* ⁴ Malnutrition vs. risk of malnutrition, 0.0013* ⁵; Malnutrition vs. normal, < 0.0001* ⁵; Risk of malnutrition vs. normal, < 0.0001* ⁵	0.7798 ⁴	0.0010* ³ Risk of malnutrition vs. normal, < 0.0001* ⁵	< 0.0001* ⁴ Malnutrition vs. normal, 0.0001* ⁵; Risk of malnutrition vs. normal, < 0.0001* ⁵
DemTect	0.0001* ⁴ Possible dementia vs. MCI, 0.0092* ⁵; Possible dementia vs. age-appropriate, < 0.0001* ⁵	< 0.0001* ³ Possible dementia vs. MCI, < 0.0001* ⁵; Possible dementia vs. age-appropriate, < 0.0001* ⁵; MCI vs. age-appropriate, 0.0061* ⁵	0.0003* ⁴ Possible dementia vs. MCI, 0.0011* ⁵; Possible dementia vs. age-appropriate, < 0.0001* ⁵	< 0.0001* ⁴ Possible dementia vs. MCI, 0.0002* ⁵; Possible dementia vs. age-appropriate, < 0.0001* ⁵; MCI vs. age-appropriate, 0.0200* ⁵	0.0095* ⁴ Possible dementia vs. MCI, 0.0083* ⁵; Possible dementia vs. age-appropriate, 0.0027* ⁵	< 0.0001* ⁴ Possible dementia vs. MCI, 0.0066* ⁵; Possible dementia vs. age-appropriate, < 0.0001* ⁵; MCI vs. age-appropriate, < 0.0001* ⁵	< 0.0001* ⁴ Possible dementia vs. MCI, < 0.0001* ⁵; Possible dementia vs. age-appropriate, < 0.0001* ⁵; MCI vs. age-appropriate, 0.0052* ⁵	0.0003* ⁴ Possible dementia vs. MCI, 0.0369* ⁵; Possible dementia vs. age-appropriate, 0.0001* ⁵; MCI vs. age-appropriate, 0.0337* ⁵	< 0.0001* ⁴ Possible dementia vs. MCI, 0.0001* ⁵; Possible dementia vs. age-appropriate, < 0.0001* ⁵; MCI vs. age-appropriate, 0.0302* ⁵	0.0045* ⁴ Possible dementia vs. age-appropriate, 0.0024* ⁵	0.0004* ⁴ Possible dementia vs. MCI, 0.0172* ⁵; Possible dementia vs. age-appropriate, 0.0001* ⁵	< 0.0001* ⁴ Possible dementia vs. MCI, 0.0002* ⁵; Possible dementia vs. age-appropriate, < 0.0001* ⁵; MCI vs. age-appropriate, 0.0062* ⁵
Timed-Up-and-Go (worse/better than age-specific cut-off value)	< 0.0001* ³	< 0.0001* ³	< 0.0001* ³	< 0.0001* ³	< 0.0001* ³	< 0.0001* ³	< 0.0001* ²	< 0.0001* ²	< 0.0001* ³	0.0028* ³	< 0.0001* ³	< 0.0001* ²
¹ bivariate correlation, ² two-sided pooled t-test, ³ Welch’s t-test, ⁴ ANOVA – choice of tests based on test results for homoscedasticity (Brown-Forsythe), ⁵ Tukey’s HSD test, p < 0.05; variables with more than 2 categories: significant pairs displayed; MCI = mild cognitive impairment
